# Supplementary material for: Sleep Deprivation in Rats Causes Dissociation of the Synaptic NMDA Receptor/D1 Dopamine Receptor Heterocomplex
Source: NeuroSci. 2025 Jul 5;6(3):61. doi: 10.3390/neurosci6030061 (PMC12286143; doi:10.3390/neurosci6030061)
Supplement: Supplementary file 1 [file neurosci-06-00061-s001.zip]

Archive with 1 entries (1 files):
- neurosci-3720037-supplementary.pdf
